# Supplementary material for: ING Tumour Suppressors and ING Splice Variants as Coregulators of the Androgen Receptor Signalling in Prostate Cancer
Source: Cells. 2021 Sep 29;10(10):2599. doi: 10.3390/cells10102599 (PMC8533759; doi:10.3390/cells10102599)
Supplement: Supplementary file 1 [file cells-10-02599-s001.zip]

Archive with 1 entries (1 files):
- cells-1399599-supplementary.pdf
